# Supplementary material for: Evaluating Bayesian spatial methods for modelling species distributions with clumped and restricted occurrence data
Source: PLoS One. 2017 Nov 30;12(11):e0187602. doi: 10.1371/journal.pone.0187602 (PMC5708625; doi:10.1371/journal.pone.0187602)
Supplement: S1 File — (ZIP) [file pone.0187602.s008.zip]

Archive with 5 entries (5 files):
- maxentvariableselection2.r
- maxent_aic.R
- sim_data4.R
- stepINLAd.R
- testing_set_ups.R
