# Supplementary material for: Evaluating Bayesian spatial methods for modelling species distributions with clumped and restricted occurrence data
Source: PLoS One. 2017 Nov 30;12(11):e0187602. doi: 10.1371/journal.pone.0187602 (PMC5708625; doi:10.1371/journal.pone.0187602)
Supplement: S1 File — (ZIP) [file pone.0187602.s008.zip › stepINLAd.R]

stepINLA<-function(fam1="gaussian",dataf,invariant="0 + Intercept",direction=c("forwards","backwards"),include=1:ncol(data),y=NULL,in_stack=NULL,powerl=1,inter=1,thresh=2,Ntrials=NULL,do.inla=T) {

if(is.null(nrow(dataf))){return(print("error in data frame"))}
if(nrow(dataf)==0){return(print("no rows in data frame"))}
if(is.null(y)){return(print("no y variable"))}
if(is.null(in_stack)){return(print("no stack defined"))}
if(!(class(dataf)=="data.frame"|class(dataf)=="SpatialPointsDataFrame")){return(print("data not data frame"))}
if(!class(in_stack)=="inla.data.stack"){return(print("in_stack not INLA stack"))}

facts<-sapply(dataf@data, is.factor)[include]
explF<-names(dataf)[include]
expl<-explF[!facts]
if(length(expl)>0){
	if(powerl==2){expl2<-paste("I(",expl,"^2)",sep="");expl3<-NULL;expl4<-NULL;expl<-c(expl,expl2,expl3,expl4)}
	if(powerl==3){expl2<-paste("I(",expl,"^2)",sep="");expl3<-paste("I(",expl,"^3)",sep="");expl4<-NULL;expl<-c(expl,expl2,expl3,expl4)}
	if(powerl>=4){expl2<-paste("I(",expl,"^2)",sep="");expl3<-paste("I(",expl,"^3)",sep="");expl4<-paste("I(",expl,"^4)",sep="");expl<-c(expl,expl2,expl3,expl4)}
	if(inter>=2){lvls<- data.frame(p1=combn(expl,2)[1,],p2=combn(expl,2)[2,]);lvls2<-do.call(paste, c(lvls[names(lvls)], sep=":"));expl2<-c(expl,lvls2)}
	if(inter>=3){lvls<- data.frame(p1=combn(expl,3)[1,],p2=combn(expl,3)[2,],p3=combn(expl,3)[3,]);lvls3<-do.call(paste, c(lvls[names(lvls)], sep=":"));expl2<-c(expl2,lvls3)}
	if(inter>=4){lvls<- data.frame(p1=combn(expl,4)[1,],p2=combn(expl,4)[2,],p3=combn(expl,4)[3,],p4=combn(expl,4)[4,]);lvls4<-do.call(paste, c(lvls[names(lvls)], sep=":"));expl2<-c(expl2,lvls4)}
	if(inter>1){expl<-expl2}
			}
if(length(explF[facts])>0){expl<-c(expl,explF[facts])}

choice<-NULL;chosen<-NULL; new1<-NULL;dicloss<-999; dicold<-NULL
###keep looping until nothing is gained

while(length(expl)>0){
   if(direction=="backwards"){runs<-c(1:length(expl),9999999)}else{runs=1:length(expl)}
	for (ii in runs){
		if(direction=="backwards"){if(ii==9999999){ii<-1:length(expl)}else{ii=ii*-1}}
		if(is.null(chosen)){formula2 = formula(paste(y,"~",invariant,"+",paste(expl[ii],collapse="+"),sep=""))} else{
			formula2 = formula(paste(y,"~",invariant,"+",chosen," + ",expl[ii],sep=""))}

		result2 = inla(formula2,family=fam1,Ntrials=Ntrials,control.compute=list(cpo=TRUE,dic=T,waic=T),verbose=FALSE,data=inla.stack.data(in_stack),control.predictor=list(A=inla.stack.A(in_stack), compute=TRUE),control.fixed = list(expand.factor.strategy = "inla"))
		if(length(ii)>1){var1<-paste(expl[ii],collapse="+")}else{var1<-expl[abs(ii)]}
		if(is.null(choice)){choice=data.frame(var=var1,aic=result2$waic$waic,stringsAsFactors=F)}else{choice=rbind(choice,data.frame(var=var1,aic=result2$waic$waic,stringsAsFactors=F))}

					}##end of run through

	new1<-choice[choice$aic==min(choice$aic,na.rm=T)[1],1][1]
	if(!is.null(dicold)){dicloss<-dicold-(min(choice$aic,na.rm=T)[1])}
	dicold<-choice[choice$aic==min(choice$aic,na.rm=T)[1],2]
	print(paste(new1," - ",min(choice$aic,na.rm=T)),sep="")
	choice<-NULL
    if(dicloss>thresh){
	if(direction=="backwards"){expl<-expl[!expl==new1]}
	if(direction=="forwards"){if(is.null(chosen)){chosen<-new1;expl<-expl[!expl==new1]}else{chosen<-paste(chosen," + ",new1,sep="");expl<-expl[!expl==new1]}}
	}else{break}
	
}

if(direction=="backwards"){formulax = formula(paste(y,"~",invariant,"+",paste(expl[ii],collapse="+"),sep=""))} else{
			formulax = formula(paste(y,"~",invariant,"+",chosen,sep=""))}

if(do.inla==FALSE){return(list(best_formula=formulax,waic=dicold))}else{			
return(inla(formulax,family=fam1,control.compute=list(cpo=TRUE,dic=T,waic=T),verbose=FALSE,data=inla.stack.data(in_stack),control.predictor=list(A=inla.stack.A(in_stack), compute=TRUE),control.fixed = list(expand.factor.strategy = "inla")))}

}##end of function
